# Supplementary material for: MHC class II B diversity in blue tits: a preliminary study
Source: Ecol Evol. 2013 May 21;3(7):1878–89. doi: 10.1002/ece3.598 (PMC3728931; doi:10.1002/ece3.598)
Supplement: Supplementary file 2 [file ece30003-1878-SD2.txt]

1 
 
Supportinginformation 1
 2
Table1. Samplesites,numberofindividualssampledandkindofanalysis.+ = theindividualwasused3
forthe analysis.- = theindividualwasnotusedfortheanalysis.4
 5
Samplingsite TheNetherlands Spain Sweden
Individuals A B C D E F G H I J K L M N O P Q R S T U W 
DNA Analysis + + + + + + + + + + + + + + - - - + + + + - 
RNA Analysis - - + + + - - - - - - - - - + + + - - - - + 
 6
 7
82 
 
Figurelegends 9
Fig.1: 10
TotalMHC classIIB bluetitallelesobtainedfrom allDNA andcDNA sequences(amplified with the 11
degenerated primers2ZFfw1 and 2ZFrv1).Identity with alleleCyca-DAB*1isindicatedbydots.12
 13
Fig.2:14
Bayesianphylogeny from the bluetitand otherpasserineswithnon-collapsed nodes.Decimalnumberson 15
branches= posteriorprobability.MHCclassIIBbluetitallelesare indicated by an arrow.16
 17
183 
 
Fig.119
 20
 21
224 
 
 Fig.2 23
 24
0.07
AY437891
HQ678492
AB531785
U24405
AJ616892
U23962
AY730420
AB531656
FJ529878 
AB531809
AB531504
GQ403040
GQ247574
EF17454
4 
AY928098
AB531729
AY437893
FJ529861
AB531820
AB531517
HQ678338
U23972
GQ247612
AB531800
AY428562
GU390232
GU390285
FJ529883
GU390277
U91532
AB531819
EF535448
AY518172
GQ247588
EF535472 
AJ404373
GQ247617
AY258335
AY518180
EF535342
AJ224347
GQ247570
EF535493
AF241547
AF420007
AY437892
AJ224344
AY518178
AY437912
AY530534
AY518176
GU390282
AB531639
U23971
AY437889
AY437908
FJ529863
AY518179
AB531795
U2396
3 
AB531665 
AJ404375
GU390284
U2396
1 
AB531640
AB531743
HQ678313
FJ52985
2 
FJ529876
GU390293
AB531792
AY428564
AB531784
AB531698
AB531812
FJ529854
AY437904
AY428561
AB531796
FJ529856
FJ529857
Cyca4
AB531513
AB531518
GU390238
U2395
9 
FJ529851 
U23966
AB531807
AB531787
EF535337
AF030990
EF535335
AY258333
AB531633
GU390241
L4233
4 
U24401
AY437913
AB531577
DQ885563
EF535416
AB531642
AB531793
HQ203000
Cyca7
AF030987
L42335 
U24406
AY437894
AB531732
AF030994
AB531742
AJ224346 
AJ404371
FJ409236
GU390279
GU390235
EF535382
AB531663
U24408
AY437890
U23958
FJ40924
1 
HQ678328
AB531822
HQ678340
GQ247575
AF030989
GU390233
AY428563
AB531814
FJ529871
EF535366
AY437900
U23970
AY437901
EF535338
GQ247571
EF535365 
AB020221
GU390236
EF535348
AJ224349
FJ529850
GQ247597
AY518171
AM233872
GU390287
AB531744
AJ248572
AY437907
AY518173
AB531520
AY437911
AB181862
AF420008
AB531794
AY518181
AB531631
AJ404377
AB531741
AB531634
FJ529870
FJ529849
AB531813
HQ678450
HQ678323
AB531802
Cyca1     
GU390248
0,65 
0,82 
1 
0,66 
0,64 
0,78 
0,5 
0,9 
1 
0,96 
0,67 
0,89 
0,51 
1 
0,59 
0,72 
0,6
5 
1 
0,99 
0,6
2 
0,95 
0,6 
0,61 
0,86 
0,85 
1 
1 
1 0,72 
0,51 
0,52 
0,56 
0,6
7 
0,62 
1 
0,59 
0,63 
0,88 
0,72 
0,6
9 
0,78 
1 
1 
0,9
9 
0,96 
0,9 
0,96 
0,54 
1 
0,65 
0,81 
0,78 
0,87 
0,76 
0,65 
1 
0,89 
0,98 
0,59 
0,91 
0,63 
0,5
2 
0,79 
1 
0,81 
0,51 
0,86 
0,54 
0,98 
0,61 
1 
0,65 
0,5
4 
0,68 
1 
0,79 
0,97 
0,9
7 
0,58 
0,57 
0,96 
0,99 
